# Supplementary material for: The effect of the subclinical small ruminant lentivirus infection of female goats on the growth of kids
Source: PLoS One. 2020 Mar 24;15(3):e0230617. doi: 10.1371/journal.pone.0230617 (PMC7092990; doi:10.1371/journal.pone.0230617)
Supplement: S1 Table — (XLSX) [file pone.0230617.s001.xlsx]

## Sheet: BWT raw data
Supplementary file 1. Raw data used in the study
Mother	Parity	Years from seroconversion	Birth Year of a kid	Litter size	Kid	Kid's Sex	Birth body weight [kg]	BWT at 1 month [kg]	BWT at 2 months [kg]	BWT at 3 months [kg]	Exact age at weighing during 1st month of life [days]	Exact age at weighing during 2nd month of life [days]	Exact age at weighing during 3rd month of life [days]
1	1	0	2000	1	1	male	4.2	8.05			28
1	2	1	2007	2	2	male	3.5	8	16.5		21	64
1	2	1	2007	2	3	male	4.2	9	17		21	64
1	3	1	2008	1	4	male	4.4	7.1		19.6	24		80
1	5	3	2010	1	5	male	3.5		10.2			60
1	8	≥5	2013	3 or 4	6	male	3.2	6.5	13.8		25	57
1	8	≥5	2013	3 or 4	7	male	4.2	8.2	15		25	57
2	2	1	2007	2	8	female	3	6.7			25
2	2	1	2007	2	9	female	3.4	7.3			25
2	3	1	2008	2	10	male	3.8	6.5		17	25		81
2	4	2	2009	1	11	male	4.6	9	15	21	30	55	83
2	5	3	2010	3 or 4	12	male	4.6	6.2	9.8	14.2	21	60	81
2	5	3	2010	3 or 4	13	male	3.3	4.7	8.3	11	21	60	81
2	5	3	2010	3 or 4	14	female	3.3	4.7	8.2	11	21	60	81
3	3	2	2008	2	15	female	3.4	5		15	25		81
3	4	3	2009	1	16	male	4.5	6.9	10.5	14.5	31	56	84
3	5	4	2010	3 or 4	17	male	3.4	5.2	9.7	14	22	61	82
3	5	4	2010	3 or 4	18	male	3.7	5.3	9.4	14	22	61	82
3	5	4	2010	3 or 4	19	female	3	4.7	8.6	12	22	61	82
3	1	1	2006	2	20	male	4.7	8.1			35
4	1	0	2000	1	21	male	4.5	9.4	16		28	63
4	2	0	2001	2	22	female	4.6	8.75	13	15	28	63	77
4	2	0	2001	2	23	male	4.7	9	15.5	17	28	63	77
5	2	1	2007	2	24	male	3.5	8.2			26
5	2	1	2007	2	25	male	3.1	7.5			26
5	3	1	2008	2	26	male	4.3	6.6		18	23		79
5	3	1	2008	2	27	female	2.8	5.1		17.3	23		79
5	4	2	2009	3 or 4	28	female	2.7	6.7	10.5	15	35	60	88
5	4	2	2009	3 or 4	29	female	2.3	6.3	10.5	15.6	35	60	88
5	4	2	2009	3 or 4	30	female	2.7	6	10.5	15	35	60	88
5	5	3	2010	2	31	male	4	5.7	9.5	12	22	61	82
5	5	3	2010	2	32	male	3.7	5.6	9.9	14	22	61	82
5	9	≥5	2014	3 or 4	33	male	3.5	8.3	14.5		29	61
5	9	≥5	2014	3 or 4	34	male	2.3	5.8	12		29	61
5	9	≥5	2014	3 or 4	35	male	1.8	4.6	9.5		29	61
5	1	0	2006	1	36	female	5.7		17.3			63
5	8	≥5	2013	3 or 4	37	female	3	6	12.4		24	56
6	2	1	2007	2	38	female	3.2	6.4			22
6	2	1	2007	2	39	female	2.8	6.2			22
6	3	1	2008	2	40	male	4.6	9.95		16	28		77
6	3	1	2008	2	41	male	4.2	11.65		18.5	28		77
6	4	2	2009	1	42	female	4	7.7	13.2	17.5	29	54	82
6	1	0	2006	1	43	male	4	11		22.5	30		80
7	1	0	2001	2	44	female	2.6	7.25	11	12	28	63	77
7	6	4	2006	2	45	female	4.1			11			81
7	6	4	2006	2	46	female	3.8		13			51
8	1	0	2001	2	47	female	2.8	6.75	12	12.5	28	63	77
8	8	≥5	2008	2	48	male	3.2	5.6		15.1	26		82
8	8	≥5	2008	2	49	male	3.3	4.5		13.8	26		82
8	6	4	2006	3 or 4	50	female	2			13.5			87
9	2	0	2007	1	51	male	4.4	9.3			23
9	1	0	2006	1	52	female	4.6	7.4		13	23		84
10	2	0	2007	2	53	female	3.4	8.2			24
10	2	0	2007	2	54	female	3.3	7.9			24
10	1	0	2006	2	55	male	5.9	9.9		17	31		81
10	1	0	2006	2	56	female	3.3	7.8			31
11	7	4	2008	2	57	female	3.8		9			57
11	7	4	2008	2	58	female	3.7		9.2			57
12	2	0	2007	2	59	male	3.8	8			24
12	2	0	2007	2	60	female	3.7	7			24
12	3	1	2008	2	61	female	3.7	7		13	24		80
12	3	1	2008	2	62	female	4.5	8.5		14.4	24		80
12	4	1	2009	1	63	female	4.8	8.3	12.5	16.5	27	52	80
12	1	0	2006	1	64	female	4	7.8		14.2	24		85
13	6	1	2008	2	65	female	4.4	9.2		13	23		79
13	6	1	2008	2	66	female	4.7	12.2			23
13	7	1	2009	2	67	male	3.5	8.5	12.7	16.8	31	56	84
13	7	1	2009	2	68	female	3.5	8.7	13.5	17	31	56	84
13	5	0	2006	2	69	male	3.8	7.6			22
13	5	0	2006	2	70	female	4	7.7		16	22		83
14	6	0	2008	2	71	male	4.2	6.7		16	22		78
14	6	0	2008	2	72	male	3.8	5.4		13.2	22		78
14	5	0	2006	3 or 4	73	female	3			14.2			77
15	2	0	2007	2	74	female	3.6	7.2			24
15	2	0	2007	2	75	female	3.5	6.2			24
16	6	≥5	2008	2	76	male	4.4	6.4			33
16	6	≥5	2008	2	77	male	5.1	7.9			33
16	7	≥5	2009	1	78	male	4.8	8.5	11.5	16	30	55	83
17	2	0	2007	1	79	female	4.3	10.4	16		35	62
18	2	0	2007	1	80	male	3.6	7.4			24
18	4	0	2009	2	81	female	4.5	9.5	15	18.5	34	59	87
18	4	0	2009	2	82	female	3.8	8	10.8	14.3	34	59	87
18	1	0	2006	2	83	male	3.9	8.75		19.2	28		84
18	1	0	2006	2	84	female	2.8	7			28
19	2	1	2007	2	85	male	3	7		13.2	31		88
19	2	1	2007	2	86	female	3.1	6.5			31
19	3	1	2008	2	87	male	3.4	8.5		11.7	23		79
19	3	1	2008	2	88	male	3.6	8.2		13.8	23		79
19	6	4	2011	2	89	male	3.4	7.2			22
19	6	4	2011	2	90	female	3	7.1			22
19	1	0	2006	1	91	female	4	8.5		16	27		88
20	2	0	2007	2	92	male	4	8.5			25
20	2	0	2007	2	93	female	3.5	7.2			25
20	2	0	2007	2	94	female	2.9	6.8			23
20	2	0	2007	2	95	female	3.9	7.2			23
20	1	0	2006	1	96	male	4.5	9.5			26
21	1	0	2000	2	97	female	3.8	9.75	14	15	28	63	77
21	1	0	2000	2	98	male	4	10.5			28
21	7	0	2006	3 or 4	99	female	3.6			14			86
22	1	0	2000	2	100	male	3.8	9.25	15		28	63
22	1	0	2000	2	101	male	3.8	9.5	15		28	63
22	7	3	2006	2	102	male	3.5		13			52
22	7	3	2006	2	103	female	3.1		8.3			63
23	1	1	2001	2	104	female	2.7	7.25	13.5	15	28	63	77
23	1	1	2001	2	105	male	3.5	9.9	16	18	28	63	77
23	5	4	2005	2	106	female	3	8.5	15.7		28	56
23	5	4	2005	2	107	female	2.8	6	11.3		28	56
23	8	≥5	2008	3 or 4	108	male	3.1	5.6		15.8	24		80
23	8	≥5	2008	3 or 4	109	male	2.4	4.4		13.3	24		80
23	8	≥5	2008	3 or 4	110	female	3.6	5.7		20	24		80
23	9	≥5	2009	2	111	male	3	6	10	13.8	32	57	85
23	9	≥5	2009	2	112	female	2.8	7	11.05	16.3	32	57	85
24	1	0	2001	1	113	male	3.4	8.75	13	16	28	63	77
24	6	2	2006	2	114	male	4	7.9			22
24	6	2	2006	2	115	female	3.8	6.7		16.3	22		83
24	7	3	2007	2	116	male	4	6.9			22
24	7	3	2007	2	117	female	3	6.6			22
25	5	4	2005	1	118	female	3	6.3	11.7		25	53
25	7	≥5	2007	2	119	female	4	7.2			22
25	7	≥5	2007	2	120	female	3.3	7.2			22
25	6	≥5	2006	2	121	male	3.7		12.5			62
25	6	≥5	2006	2	122	male	2.9		12.5			62
26	1	0	2001	1	123	male	3.5	9.75	14.5	16	28	63	77
26	7	≥5	2007	2	124	male	4.2	8.7			22
26	7	≥5	2007	2	125	male	4.5	9.1			22
26	8	≥5	2008	2	126	male	4.6	6.7		19	23		79
26	8	≥5	2008	2	127	female	3.1	5.1		15.7	23		79
26	6	4	2006	2	128	female	3.5		14			59
26	6	4	2006	2	129	female	3.7		13.5			59
27	6	3	2007	3 or 4	130	male	4.1	9			26
27	6	3	2007	3 or 4	131	male	3.7	8			26
27	6	3	2007	3 or 4	132	female	3	7			26
27	5	2	2006	2	133	male	5	11.5			30
27	5	2	2006	2	134	female	4.2	8.5			30
28	3	2	2005	2	135	male	3.2	7		13.5	28		80
28	3	2	2005	2	136	female	2.7	5.5		9.5	28		80
29	3	2	2005	3 or 4	137	male	3.8	6.7	13	16.5	21	53	81
29	3	2	2005	3 or 4	138	male	2.5	5.2	11.5	14.7	21	53	81
29	3	2	2005	3 or 4	139	female	2.8	6.5	12		21	53
30	5	4	2007	3 or 4	140	female	3.8	7.6			25
30	5	4	2007	3 or 4	141	female	3.2	7.1			25
30	5	4	2007	3 or 4	142	female	2	5.1			25
30	6	≥5	2008	3 or 4	143	male	3	5.7		15.7	28		84
30	6	≥5	2008	3 or 4	144	female	3.3	6		19.5	28		84
30	6	≥5	2008	3 or 4	145	female	2.9	5.1		18.5	28		84
30	7	≥5	2009	3 or 4	146	male	2.7		12.5	17		61	89
30	7	≥5	2009	3 or 4	147	female	3		13.5	18.5		61	89
30	7	≥5	2009	3 or 4	148	female	2.2		13	15.4		61	89
31	1	1	2016	2	149	female	3.5	8.3			26
31	1	1	2016	2	150	female	3	7.6			26
32	1	1	2016	2	151	female	3.6	7.6			28
32	1	1	2016	2	152	female	3.4	7.6			28
33	1	1	2016	1	153	male	4.7	8.8			21
34	1	0	2016	1	154	female	2.9	6.6			23
34	2	0	2017	1	155	female	3.3	7.6			29
35	1	0	2016	2	156	female	3.7	7.4			24
36	1	0	2016	2	157	male	3.5	7.2			27
36	1	0	2016	2	158	female	3	5.3			27
37	1	0	2010	1	159	male	3.8	5.3			28
37	2	0	2011	1	160	female	3.7		12			57
37	4	0	2013	2	161	male	3.5	6.1	12.4		21	53
37	4	0	2013	2	162	male	3.3	6	11.8		21	53
37	5	0	2014	2	163	male	4.5	13.8	16.7		29	61
37	5	0	2014	2	164	female	3.5	5.5	10		29	61
38	1	0	2010	1	165	male	3.7	6.5			28
38	2	0	2011	1	166	female	5.2		11			54
38	4	1	2013	2	167	male	3.8	6.6	11.2		22	54
38	4	1	2013	2	168	female	3	5.6	9		22	54
38	5	2	2014	1	169	male	4.3	12.6	16		28	60
38	6	3	2015	2	170	male	3.8	10.5	16.5		33	63
38	7	4	2016	1	171	female	3.4	8.1			28
39	1	0	2010	2	172	female	2.8	4			28
39	2	0	2011	3 or 4	173	female	3		12.7			57
39	2	0	2011	3 or 4	174	female	2.6		10.6			57
39	4	0	2013	3 or 4	175	male	3.4	4.5	10.8		22	54
40	2	0	2011	2	176	female	3.6	7			22
40	2	0	2011	2	177	female	3.2	7			22
40	4	0	2013	2	178	male	2.8		9.4			51
40	4	0	2013	2	179	female	3.2		8			51
40	6	0	2015	2	180	male	4.3			14			77
40	6	0	2015	2	181	male	5			17			77
40	7	0	2016	2	182	male	4.7	9.7			30
40	7	0	2016	2	183	female	4	8.7			30
41	2	1	2011	1	184	female	4	7.4			30
41	4	3	2013	2	185	male	3.2	5.3	10.3		22	54
41	4	3	2013	2	186	female	2.6	4.4	8.4		22	54
42	1	0	2011	2	187	male	4.2	7			21
42	1	0	2011	2	188	female	4	6			21
42	3	0	2013	2	189	female	3.2	5.6	10.5		22	54
42	4	0	2014	2	190	male	4.4	8.4	13.5		27	59
42	4	0	2014	2	191	male	4.5	9.2	16.8		27	59
42	6	0	2016	3 or 4	192	female	3.5	8			26
42	6	0	2016	3 or 4	193	female	3.95	8.8			26
42	6	0	2016	3 or 4	194	female	3.5	9.2			26
42	7	0	2017	2	195	male	3.7	9.8			27
43	3	0	2013	3 or 4	196	male	3	5	10.4		23	55
43	3	0	2013	3 or 4	197	male	2.8	5	9.4		23	55
43	3	0	2013	3 or 4	198	male	3.2	5	10.8		23	55
44	4	0	2014	2	199	male	4.8	12.9	17.8		28	60
44	4	0	2014	2	200	female	4.1	8	14		28	60
45	1	0	2015	2	201	male	2.8	4.6			33
45	1	0	2015	2	202	female	1.8	3.4			33
46	2	0	2016	2	203	male	3.85	8.9			24
46	2	0	2016	2	204	male	4.4	10.2			24
47	1	1	2015	2	205	male	3	5.8	12		28	61
47	2	1	2016	2	206	male	4.8	12.2			27
47	2	1	2016	2	207	male	3.85	10.9			27
48	1	0	2015	1	208	female	2.8		6	14.4		51	87
48	2	1	2016	2	209	female	2.8	7.6			24
48	2	1	2016	2	210	female	2.8	7			24
49	2	0	2016	3 or 4	211	male	3.2	10.3			28
49	2	0	2016	3 or 4	212	female	3.1	8.6			28
50	2	0	2016	2	213	male	4.8	10.8			24
50	2	0	2016	2	214	female	3.9	8			24
50	3	0	2017	1	215	male	3.8	9.5			34
51	1	0	2015	2	216	male	3.2	7.3			34
51	2	0	2016	2	217	male	4.3	9.5			24
51	2	0	2016	2	218	female	4	8.2			24
52	1	0	2016	2	219	male	3.3	6.4			23
52	1	0	2016	2	220	female	2.5	6.3			23
53	1	1	2016	3 or 4	221	male	3	8.2			26
53	1	1	2016	3 or 4	222	male	3.1	7			26
54	1	0	2016	2	223	male	4.1	6.2			21
54	1	0	2016	2	224	female	4	6.9			21
55	1	1	2016	2	225	male	3.5	7.9			25
55	1	1	2016	2	226	female	3	7.2			25
56	2	0	2005	2	227	male	3.5	8.4			35
56	4	1	2007	2	228	male	3.7	8			23
56	4	1	2007	2	229	male	3.6	7.9			23
56	3	1	2006	2	230	male	3	6.7			24
56	3	1	2006	2	231	male	3	8			24
57	3	0	2006	2	232	male	6	11			32
57	4	0	2007	2	233	female	3.3	8.2			23
57	4	0	2007	2	234	female	3.7	8			23
57	3	0	2006	2	235	female	5.5	10.5			32
58	4	0	2007	3 or 4	236	male	3.1	7.5			24
58	4	0	2007	3 or 4	237	male	3.6	9.5			24
58	4	0	2007	3 or 4	238	female	3.2	8.2			24
58	5	1	2008	3 or 4	239	male	3.5	7		16.4	32		88
58	5	1	2008	3 or 4	240	male	3.6	6.4		17.2	32		88
58	5	1	2008	3 or 4	241	female	3	7		18.7	32		88
58	6	1	2009	1	242	female	4	6.8	11	15	29	54	82
58	3	0	2006	2	243	male	3.5	8.9			26
58	3	0	2006	2	244	male	3.9	8.7			26
59	4	0	2007	2	245	male	4.5	9.1			23
59	4	0	2007	2	246	male	4.1	9			23
59	5	0	2008	1	247	male	4.9	10.3		18.8	24		80
59	6	0	2009	1	248	male	5.2	9			33
59	3	0	2006	1	249	female	3.5	6.3			28
60	2	1	2005	1	250	male	4.3	8.9	11.2	13.5	31	63	91
60	4	3	2007	2	251	female	3.5	8.6	13.2		35	62
60	4	3	2007	2	252	female	3.9	8.5	13.2		35	62
60	3	2	2006	2	253	female	3.9	9.1			28
61	3	0	2009	2	254	female	3.6	8	12.5	16.2	35	60	88
61	3	0	2009	2	255	female	3.7	9.6	16	21.5	35	60	88
61	4	0	2010	3 or 4	256	male	2.3	4.2	8	12.2	22	61	82
61	4	0	2010	3 or 4	257	male	4	6.5	11	13.7	22	61	82
61	4	0	2010	3 or 4	258	female	3.6	5	10.9	14.4	22	61	82
62	1	0	2007	2	259	male	4.1		10			62
62	1	0	2007	2	260	female	4		10.5			62
62	2	0	2008	1	261	female	4.9	11.7		15.8	27		83
62	3	0	2009	2	262	male	4	10.5	16	22.3	35	60	88
62	3	0	2009	2	263	female	3.4	6	14.5	19.2	35	60	88
62	4	0	2010	3 or 4	264	male	4.6	6.3	11.4	15.1	24	63	84
62	4	0	2010	3 or 4	265	male	4.5	6.2	10.5	14.5	24	63	84
62	4	0	2010	3 or 4	266	male	3	4.5	8	11	24	63	84
62	7	0	2013	2	267	male	3.4	7.2	14.8		24	56
62	7	0	2013	2	268	female	3.4	6.7	12.8		24	56
63	1	0	2007	2	269	male	3.1		9.5			63
63	1	0	2007	2	270	male	2.5		5.4			63
63	2	0	2008	2	271	male	3.3	8.5		14.8	25		81
63	2	0	2008	2	272	male	3.8	9.2		16	25		81
63	3	0	2010	2	273	male	4		11.4	15		59	80
63	3	0	2010	2	274	female	3		7	9.3		59	80
63	5	0	2011	1	275	female	4		14.5			53
63	7	0	2013	3 or 4	276	male	3.6	6.5	12		25	57
63	7	0	2013	3 or 4	277	female	2.4	5	9.5		25	57
63	8	0	2014	3 or 4	278	male	3.9	8.3	15.5		26	58
63	8	0	2014	3 or 4	279	male	3.6	7.2	13.5		26	58
63	8	0	2014	3 or 4	280	female	3.4	6.5	10.5		26	58
63	3	0	2009	2	281	female	3.7	7.2	10.5	15.5	33	58	86
64	1	0	2007	2	282	male	4.2	5.9		11.3	23		80
64	1	0	2007	2	283	female	4.8	6.5		13.1	23		80
64	2	0	2008	1	284	female	5	10		14.9	23		79
64	7	0	2013	2	285	female	4.6	9.1	16		26	58
64	9	0	2015	3 or 4	286	male	4.2	6.9	11.5		32	62
64	5	0	2015	3 or 4	287	female	3.3	6.3	11.8		31	61
65	1	0	2007	2	288	male	3.5	7.7		16.6	25		82
65	1	0	2007	2	289	female	2.9	6		14.5	25		82
66	1	0	2007	2	290	male	3.2		9			58
66	1	0	2007	2	291	female	3.2		8.3			58
67	2	1	2008	1	292	female	4.5	9			22
67	3	2	2009	2	293	male	4.4	8.5	12.5	14.3	33	58	86
67	3	2	2009	2	294	female	3.4	5.7	9.5	13.5	33	58	86
67	4	3	2010	2	295	female	2.9	4.7	9.4	13	21	60	81
67	5	4	2011	1	296	male	4.3	8.2			31
67	7	≥5	2013	1	297	male	3.8		11.6			52
68	3	0	2009	2	298	male	3	7	9.5	13.3	32	57	85
68	3	0	2009	2	299	female	2.9	5.5	9.2	13	32	57	85
69	3	2	2007	1	300	male	5.2	8			22
69	4	3	2008	1	301	male	4.1	5.8		14.7	25		81
70	1	0	2005	1	302	female	3.8	11.2	14.5		35	63
70	3	0	2007	2	303	female	3.6	8.5			25
70	3	0	2007	2	304	female	4	9.8			25
70	2	0	2006	1	305	male	4.5	9.8			26
71	1	0	2005	2	306	female	3.9	8.5	11.5		35	63
71	1	0	2005	2	307	female	3.1	7	9.2		35	63
71	3	0	2007	1	308	female	3.5	7			24
71	2	0	2006	1	309	male	4.6	11.2			32
72	3	0	2007	2	310	male	4.7	11			24
72	3	0	2007	2	311	female	4	8.3			24
72	6	2	2010	2	312	male	3.7	5.3	10.6	11.8	22	61	82
72	6	2	2010	2	313	male	3.8	5	10.4	13.2	22	61	82
72	2	0	2006	2	314	female	4	8		16.2	28		89
72	2	0	2006	2	315	female	3.5	7.7		15.4	28		89
73	3	0	2007	2	316	female	3.6	8.5			23
73	3	0	2007	2	317	female	3.6	8.5			23
73	4	0	2008	2	318	male	5	11.5		20.5	26		82
73	4	0	2008	2	319	male	3.7	10		16.6	26		82
73	2	0	2006	1	320	male	5	11		30	27		77
74	3	0	2007	2	321	male	4.2	8.3	17.5		21	64
74	3	0	2007	2	322	female	3.6	6.7	13.2		21	64
74	4	0	2008	1	323	male	4.1	11.4		13.5	35		77
74	6	0	2009	2	324	male	3.8	6.5	10	13	29	54	82
74	6	0	2009	2	325	female	3.7	6.6	10.5	12.5	29	54	82
74	2	0	2006	2	326	male	4.4	9.05		16	29		86
74	2	0	2006	2	327	male	4	8.7			29
75	1	0	2005	1	328	female	4	12	14		33	61
75	4	0	2008	1	329	male	4.4	9.2			22
75	5	0	2009	2	330	male	3.6	7	9.3	12.4	32	57	85
75	5	0	2009	2	331	female	3.2	6.3			32
75	2	0	2006	2	332	female	4.3	9.15			29
76	2	0	2006	1	333	male	5.4	11.1		22	30		80
77	4	3	2014	2	334	female	3.6	6.8	11.2		26	58
77	4	3	2014	2	335	female	4	7.5	13.5		26	58
77	6	≥5	2016	3 or 4	336	male	4.4	10.2			25
77	6	≥5	2016	3 or 4	337	male	4.3	8.9			25
78	3	0	2013	2	338	female	3.4		8.6			50
78	3	0	2013	2	339	female	3.4		9			50
78	6	2	2016	2	340	male	4.2	7.5			22
78	6	2	2016	2	341	male	4.1	7.4			22
79	4	3	2014	2	342	male	4.2	5.2	8.6		26	58
79	4	3	2014	2	343	male	3.9	7.8	12.5		26	58
79	6	≥5	2016	2	344	male	5	9.8			24
79	6	≥5	2016	2	345	male	4.4	9.8			24
80	3	0	2013	2	346	male	3.6		11			50
80	3	0	2013	2	347	female	3.8		10			50
80	4	0	2014	2	348	male	4.2	7.5			25
80	4	0	2014	2	349	female	3	5.4			25
81	3	0	2013	2	350	female	2.9	4.1	8.2		22	54
81	3	0	2013	2	351	female	2.7	5.2	10		22	54
81	4	0	2014	2	352	male	3.6	6.5			25
82	3	0	2013	2	353	male	4.4		10.6			52
82	3	0	2013	2	354	female	3.9		10			52
82	4	0	2014	3 or 4	355	male	4.1	7.8	13		27	59
82	4	0	2014	3 or 4	356	male	3.9	7.2	11.2		27	59
82	4	0	2014	3 or 4	357	female	4.15	6.8	10.5		27	59
82	5	0	2015	1	358	female	3.3			14			80
82	6	0	2016	3 or 4	359	male	3.9	10			29
82	6	0	2016	3 or 4	360	male	3.1	6			29
82	6	0	2016	3 or 4	361	male	4.1	9.5			29
82	7	0	2017	2	362	male	4.5	11.6			34
83	2	0	2013	2	363	female	3.3	5.5	17		21	53
83	2	0	2013	2	364	female	3.3	6	12.5		21	53
84	2	0	2013	2	365	male	4	7			24
84	2	0	2013	2	366	female	3.6	7	13.6		24	56
84	4	1	2015	1	367	female	4.1	6.7	11.9		30	60
84	5	1	2016	3 or 4	368	male	3.3	9.3			25
84	5	1	2016	3 or 4	369	male	3.3	8.3			25
84	5	1	2016	3 or 4	370	female	3.7	8.8			25
85	2	0	2013	2	371	male	4		10.5			52
85	2	0	2013	2	372	female	3.9		10.2			52
85	3	1	2014	2	373	male	4.7	10.2			24
85	3	1	2014	2	374	female	3.3	7			28
86	2	0	2013	2	375	male	4	6.4	13.4		21	53
86	2	0	2013	2	376	female	3.7	6	10.2		21	53
86	3	0	2014	3 or 4	377	male	4.1	8.2	11.3		30	62
86	3	0	2014	3 or 4	378	male	3.8	7.6	15		30	62
86	3	0	2014	3 or 4	379	female	3.5	7.4	12		30	62
86	5	0	2016	2	380	female	4.5	8.7			30
86	5	0	2016	2	381	female	4.9	8.7			30
87	2	1	2013	2	382	male	3	5.6	10.5		21	53
87	2	1	2013	2	383	female	2.6	4.5	8.3		21	53
87	3	1	2014	2	384	female	3.1	5.5	10		26	58
87	3	1	2014	2	385	female	3.3	6.2	11		26	58
87	5	3	2016	3 or 4	386	male	3.2	6.3			24
87	5	3	2016	3 or 4	387	female	3.4	6.5			24
87	5	3	2016	3 or 4	388	female	2.7	5.9			24
87	6	4	2017	2	389	male	4.4	10.06			29
87	6	4	2017	2	390	male	4.6	10.4			29
88	2	0	2013	1	391	female	4.9	8.6			28
88	3	0	2014	1	392	male	5.5	9			28
88	4	0	2015	2	393	male	4.2	7	11.8		32	62
88	4	0	2015	2	394	female	4.6	6.8	10.2		32	62
88	5	0	2016	2	395	male	4.8	9.3			30
88	5	0	2016	2	396	female	4.2	7.9			30
89	2	0	2013	2	397	male	4	7.6			28
89	2	0	2013	2	398	female	3.7	6.2			28
90	2	0	2013	1	399	male	4.3	7.8			28
90	3	0	2014	1	400	male	4.7	6.6			27
90	4	0	2015	2	401	male	4.9	7.6	9.6		29	59
90	5	0	2016	2	402	female	4.2	9			28
90	5	0	2016	2	403	female	4.5	8.5			28
91	5	0	2016	2	404	male	5.3	8.6			21
91	5	0	2016	2	405	male	5	6.6			21
92	2	0	2013	1	406	female	4.8	8.6			33
92	3	0	2014	1	407	female	4.7	7.2			27
92	4	1	2015	2	408	male	4.4	7.7	11.8		30	60
92	2	0	2013	2	409	female	4.6	7.8	13.5		30	60
92	5	1	2016	2	410	male	5	9.7			28
92	5	1	2016	2	411	male	4.4	8.4			28
93	2	1	2013	2	412	male	3.2	5.3	11		22	54
93	2	1	2013	2	413	female	2.7	5.2	11.5		22	54
93	3	1	2014	2	414	male	4.2	8.5	12.5		30	62
93	3	1	2014	2	415	female	3.7	7.6	11.5		30	62
94	2	2	2013	2	416	male	2.4	4.7	11.4		24	56
94	2	2	2013	2	417	female	3	5.6	11.8		24	56
94	3	3	2014	2	418	male	4.2	9.2	14.3		27	59
94	3	3	2014	2	419	female	3.15	6.2	11		27	59
94	4	4	2015	2	420	male	4.1	7.8	12.9		31	61
94	4	4	2015	2	421	male	3.9	9.6	16.1		31	61
94	5	≥5	2016	3 or 4	422	male	4.2	7.7			22
94	5	≥5	2016	3 or 4	423	female	3.9	6.4			22
94	5	≥5	2016	3 or 4	424	female	3.2	5.3			22
95	2	1	2013	2	425	male	2.5		7.6			52
95	3	1	2014	2	426	male	4.1	10.8			24
95	3	1	2014	2	427	female	4.4	10.2			24
95	4	2	2015	2	428	female	3.9	8.5	14.5		32	62
95	4	2	2015	2	429	female	3.4	8.9	14.9		32	62
95	5	3	2016	2	430	male	5.4	12.1			29
95	5	3	2016	2	431	female	2.4	9.2			29
96	2	0	2013	2	432	male	3.6		11			52
96	2	0	2013	2	433	male	3.4		12			52
96	3	0	2014	3 or 4	434	male	4.5	8.5	15.2		25	57
96	3	0	2014	3 or 4	435	male	3.6	5.9	10.5		25	57
96	3	0	2014	3 or 4	436	male	3.8	5.8	9.5		25	57
96	4	0	2015	2	437	female	3.8	5.8	10.4		31	61
96	4	0	2015	2	438	female	3.5	6.2	10.8		31	61
97	2	1	2014	3 or 4	439	male	2.7	4.9	9.5		30	62
97	2	1	2014	3 or 4	440	female	2.7	6.2	10.8		30	62
97	2	1	2014	3 or 4	441	female	2.5	7	11.8		30	62
97	1	0	2013	2	442	male	4.2	10.3	13.8		31	61
97	1	0	2013	2	443	male	4.2	10.8	16.8		31	61
97	4	2	2016	2	444	male	4.6	11			30
97	4	2	2016	2	445	female	3.7	6.5			30
98	2	1	2014	2	446	male	4.2	7			25
98	2	1	2014	2	447	female	2.7	5.6			25
98	4	2	2016	3 or 4	448	male	4	7.5			23
98	4	2	2016	3 or 4	449	male	3.8	6.9			23
98	4	2	2016	3 or 4	450	female	3	6.2			23
99	3	1	2015	2	451	male	4.8	9.7			35
99	3	1	2015	2	452	male	3.3	10.9			35
99	4	2	2016	3 or 4	453	female	2.9	8.1			28
99	4	2	2016	3 or 4	454	female	2.75	9.1			28
99	4	2	2016	3 or 4	455	female	2.75	8			28
100	2	0	2014	1	456	female	4.3	8.4			27
100	3	0	2015	2	457	male	4.4	8.4	13.7		33	63
100	3	0	2015	2	458	male	3.5	7.3	10.8		33	63
101	3	0	2015	3 or 4	459	male	3.8	7.3			35
101	3	0	2015	3 or 4	460	male	3.5	8.6			35
102	2	0	2014	2	461	male	2.7	7.4			25
102	2	0	2014	2	462	male	4.4	7			25
102	3	1	2015	2	463	male	5.3	11	17.8		34	64
102	3	1	2015	2	464	female	4.1	7.1	12.5		34	64
103	2	0	2014	1	465	male	4.6	9.45			28
103	3	0	2015	2	466	female	4.8	8.4	14		29	59
103	3	0	2015	2	467	female	4	6.2	11.9		29	59
103	4	0	2016	2	468	male	4.5	10			28
103	4	0	2016	2	469	female	2.5	8.1			28
104	2	1	2014	2	470	female	3.7	7.1			25
104	2	1	2014	2	471	female	3	5.6			25
104	3	1	2015	3 or 4	472	male	4	6.9	13.1		30	60
104	3	1	2015	3 or 4	473	female	3.2	6.3	10.8		30	60
104	4	2	2016	3 or 4	474	male	3.4	8			24
104	4	2	2016	3 or 4	475	male	4.4	9			24
104	4	2	2016	3 or 4	476	female	3.6	7.4			24
104	5	3	2017	3 or 4	477	male	4.2	10.5			33
104	5	3	2017	3 or 4	478	male	3.9	10.6			33
104	5	3	2017	3 or 4	479	female	3.7	10.5			33
105	2	0	2009	1	480	male	4.2	9.2	13.3	19	31	56	84
105	3	0	2010	2	481	female	4.2		10.8	14.2		58	79
105	4	0	2011	1	482	female	3.9	8			31
105	6	1	2013	3 or 4	483	male	2.8		9.9			52
105	6	1	2013	3 or 4	484	male	3.6		12			52
105	7	1	2014	2	485	male	4.6	11.8			24
105	7	1	2014	2	486	female	3.5	7.2			28
105	8	2	2015	3 or 4	487	male	4.2	12.2	15.1		31	64
105	8	2	2015	3 or 4	488	male	3.7	10.3	16		31	64
105	8	2	2015	3 or 4	489	female	3.9	6.4	12.4		31	64
105	9	3	2016	2	490	female	3.8	9.9			30
105	9	3	2016	2	491	female	3.7	8.1			30
106	2	0	2009	2	492	male	3.7	7.8	12		32	57
106	2	0	2009	2	493	female	3.1	6.3	10.2	15	32	57	85
107	2	1	2010	2	494	male	4.6		11.8	16		58	79
107	2	1	2010	2	495	female	4	5.8	11.3	14	23	62	83
107	5	3	2013	1	496	male	5.3	7.7	15.7		23	55
108	2	0	2008	1	497	male	3.5	8.1		13.6	22		78
109	2	0	2008	1	498	female	4	9.7		16	22		78
110	2	0	2008	1	499	female	3.9	7.7		12.7	24		80
111	2	0	2008	1	500	male	5.9	12.5		18.7	28		77
112	3	1	2009	2	501	female	4.5	7.1	11	14.5	28	53	81
112	3	1	2009	2	502	female	3.5	6.7	10	14	28	53	81
112	5	3	2011	3 or 4	503	male	4		11.5			55
112	7	≥5	2013	2	504	male	3.7	6.4	10.5		22	54
112	7	≥5	2013	2	505	female	4	6.2	10		22	54
113	1	0	2007	1	506	female	4.5		11			64
113	2	0	2008	1	507	female	4.6	8.9		10.5	28		77
114	3	0	2009	1	508	male	3.4	8.3	12.2		30	55
115	2	0	2008	1	509	female	4.4	10.5			33
116	1	0	2007	1	510	male	4.6		13.5			63
116	2	0	2008	1	511	male	5.8	11		18	24		80
116	5	1	2011	2	512	male	3.5	8.5			31
117	1	0	2007	1	513	male	4.3		11.4			64
117	2	0	2008	1	514	male	4.5	8.7		16.4	24		80
117	5	1	2011	1	515	male	3.2	8			28
117	5	1	2011	1	516	male	2.7	9			28
117	7	3	2013	3 or 4	517	male	3.6	5.2	9.6		22	54
117	7	3	2013	3 or 4	518	male	3.4	6	10.2		22	54
118	3	2	2009	2	519	male	3.9	7.7	13.5	20	31	56	84
118	3	2	2009	2	520	female	3.2	7			31
118	4	3	2010	2	521	male	3.7	5.7	9		21	60
118	5	4	2011	1	522	female	3.8	8			29
119	2	1	2008	2	523	male	3.7	8.1		14.7	23		79
119	2	1	2008	2	524	female	3.6	6.6		16	23		79
119	3	1	2009	2	525	female	3	8.3	12.3	15.5	34	59	87
119	3	1	2009	2	526	female	3	7	11.5	16.5	34	59	87
120	2	0	2009	2	527	female	3.8	8.2	13.9	18.7	33	58	86
120	2	0	2009	2	528	female	4.4	6.2	9.8	14	33	58	86
120	3	1	2010	2	529	male	4		10.6	13.9		59	80
120	3	1	2010	2	530	male	4.5		11.2	15.2		59	80
120	4	1	2011	1	531	male	4	7.4			22
120	6	3	2013	3 or 4	532	female	3	5.1	11		23	55
120	6	3	2013	3 or 4	533	female	3	5	10.4		23	55
120	6	3	2013	3 or 4	534	female	3	4.7	10.3		23	55
120	7	4	2014	3 or 4	535	male	4.5	11.4			27
120	7	4	2014	3 or 4	536	male	3.5	10.7	14.8		27	59
120	7	4	2014	3 or 4	537	male	4.2	11.7	16		27	59
121	5	3	2013	2	538	male	3.2	7	12.4		22	54
121	5	3	2013	2	539	female	3.2	5	10		22	54
122	3	1	2011	1	540	female	3.8		10.2			54
122	5	3	2013	2	541	male	3.9		9.8			51
122	5	3	2013	2	542	female	3.8		9.8			51
122	6	4	2014	2	543	male	4.9	8.6	13		26	58
122	6	4	2014	2	544	female	3.9	6.6	11.6		26	58
123	3	0	2011	2	545	female	3.1		11			56
123	6	1	2014	3 or 4	546	male	3.5	11.7	15.8		29	61
123	6	1	2014	3 or 4	547	female	3.6	7.9	11.1		29	61
123	6	1	2014	3 or 4	548	female	3.5	8	14.3		29	61
123	8	3	2016	1	549	female	5.3	10.2			28
124	3	0	2011	2	550	female	3.4		9.5			53
124	3	0	2011	2	551	female	3.8		10.6			52
124	5	0	2013	3 or 4	552	male	3.4	5.6	10		23	55
124	5	0	2013	3 or 4	553	female	2.7	4.7	10.2		23	55
124	5	0	2013	3 or 4	554	female	3.1	5	10		23	55
124	7	0	2015	2	555	male	4.3	8.4	14		32	62
124	7	0	2015	2	556	female	3.4	6.3	9.9		32	62
124	8	0	2016	1	557	female	4.8	8.2			24
125	5	0	2013	2	558	female	3	6.3	11		26	58
125	6	0	2014	3 or 4	559	female	3.2	6.4	9		26	58
125	6	0	2014	3 or 4	560	female	3.2	6.3	11.5		26	58
125	6	0	2014	3 or 4	561	female	2.5	5.1	9.4		26	58
126	3	0	2011	2	562	male	3.7		13.5			53
126	3	0	2011	2	563	female	3.8		10.1			53
126	5	1	2013	2	564	male	4		12.8			50
126	5	1	2013	2	565	male	4		9.6			50
126	6	1	2014	2	566	male	4.7	8.3	14.5		27	59
126	6	1	2014	2	567	female	4.8	7.5	13.5		27	59
126	7	2	2015	2	568	male	4.4	8.6	13		30	60
126	7	2	2015	2	569	male	4.4	8.9	14.2		30	60
126	8	3	2016	2	570	male	4.9	7.9			28
126	8	3	2016	2	571	female	4.35	10			28
127	3	0	2010	2	572	male	3.4		7.9	10		58	79
127	3	0	2011	2	573	female	3.4	7.5			31
127	5	0	2013	2	574	male	3.7	5.4	10.6		21	53
127	5	0	2013	2	575	female	2.9	4.9	10		21	53
127	6	1	2014	1	576	female	3.8	7.5	12.2		28	60
127	8	2	2016	2	577	female	2.8	6.4			24
127	8	2	2016	2	578	female	4.1	8.8			24
128	3	0	2010	2	579	female	3	8.2			27
128	2	0	2010	2	580	female	1.8	5			27
128	2	0	2011	1	581	female	3.9		12.8			56
128	4	1	2013	2	582	male	4.3	7.3	13.8		24	56
128	4	1	2013	2	583	male	3.6	7	14.2		24	56
128	5	1	2014	3 or 4	584	male	4.4	8.5	8.7		29	61
128	5	1	2014	3 or 4	585	male	3.5	10.9	14.3		29	61
128	5	1	2014	3 or 4	586	male	3.6	11.9	16.7		29	61
128	6	2	2015	3 or 4	587	male	3.1	10.1			35
128	6	2	2015	3 or 4	588	male	2.3	8.1			35
128	6	2	2015	3 or 4	589	female	3.4	7.5			35
128	6	2	2015	3 or 4	590	female	3.1	8.2			35
129	2	1	2010	1	591	male	3.1	4.8			26
129	2	1	2011	2	592	male	3	7			35
129	2	1	2011	2	593	female	3.3	6.5			35
129	4	3	2013	3 or 4	594	female	2.1	4.5	10.5		22	54
129	6	≥5	2015	3 or 4	595	female	3.5	8.4	13.7		29	59
129	6	≥5	2015	3 or 4	596	female	4.1	10.4	16.3		29	59
129	7	≥5	2016	2	597	male	4.5	10.8			26
129	7	≥5	2016	2	598	female	3.4	8.6			26
130	3	0	2010	2	599	male	3.8	5.4	7.2		30	51
130	2	0	2010	2	600	female	3.4	5.2	8.2		30	51
130	2	0	2011	2	601	male	3.3		14.1			56
130	2	0	2011	2	602	female	3.6		11			56
130	4	1	2013	3 or 4	603	male	3.5		10.3			52
130	4	1	2013	3 or 4	604	male	3.3		10			52
130	4	1	2013	3 or 4	605	female	2.9		8.1			52
130	5	1	2014	3 or 4	606	male	5	10.3			28
130	5	1	2014	3 or 4	607	female	3.4	7.6			28
130	5	1	2014	3 or 4	608	female	3.3	7.6			28
130	7	3	2016	1	609	male	4.4	8.3			22
130	8	4	2017	2	610	male	5.2	9.6			31
130	8	4	2017	2	611	female	5	9.5			31
131	1	0	2010	2	612	male	3.6	4.7	7		29	50
131	2	0	2011	2	613	male	2.5		13.1			56
131	2	0	2011	2	614	male	4.3		14			56
131	4	0	2013	3 or 4	615	male	3.6	6.4	12.8		23	55
132	1	0	2010	2	616	female	3.5	5.7	8.5		29	50
132	1	0	2010	2	617	female	3.3	4.8	7		29	50
133	2	0	2016	1	618	female	4.8	11			28
134	2	1	2016	2	619	male	4.7	11.6			30
134	2	1	2016	2	620	male	4.3	10.2			30
